# Supplementary material for: Artificial Intelligence-Driven Transformation of Pediatric Diabetes Care: A Systematic Review and Epistemic Meta-Analysis of Diagnostic, Therapeutic, and Self-Management Applications
Source: Int J Mol Sci. 2026 Jan 13;27(2):802. doi: 10.3390/ijms27020802 (PMC12841495; doi:10.3390/ijms27020802)
Supplement: Supplementary file 1 [file ijms-27-00802-s001.zip]

Archive with 4 entries (4 files):
- Table S2.pdf
- PRISMA_2020_checklist 01-01-26 FIGURAS ACTUALIZADAS.pdf
- Table S1.pdf
- Figure S1.tiff
